# Supplementary material for: Cartilage Acidic Protein a Novel Therapeutic Factor to Improve Skin Damage Repair?
Source: Mar Drugs. 2021 Sep 25;19(10):541. doi: 10.3390/md19100541 (PMC8536980; doi:10.3390/md19100541)
Supplement: Supplementary file 1 [file marinedrugs-19-00541-s001.zip]

Archive with 1 entries (1 files):
- marinedrugs-1360640-supplementary.pdf
